# Supplementary material for: Molecular Typing of Acanthamoeba Using Mitochondrial rDNA Spacers
Source: Microorganisms. 2025 Sep 30;13(10):2285. doi: 10.3390/microorganisms13102285 (PMC12566451; doi:10.3390/microorganisms13102285)
Supplement: Supplementary file 1 [file microorganisms-13-02285-s001.zip]

Archive with 1 entries (1 files):
- microorganisms-3853160-supplementary.pdf
